# Supplementary material for: Spatiotemporal Patterns of Crested Ibis (Nipponia nippon) Movement
Source: Animals (Basel). 2025 Aug 30;15(17):2555. doi: 10.3390/ani15172555 (PMC12427503; doi:10.3390/ani15172555)
Supplement: Supplementary file 1 [file animals-15-02555-s001.zip]

Archive with 1 entries (1 files):
- animals-3785615-supplementary.xlsx
