# Supplementary material for: Spatiotemporal Patterns of Crested Ibis (Nipponia nippon) Movement
Source: Animals (Basel). 2025 Aug 30;15(17):2555. doi: 10.3390/ani15172555 (PMC12427503; doi:10.3390/ani15172555)
Supplement: Supplementary file 1 [file animals-15-02555-s001.zip › animals-3785615-supplementary.xlsx]

## Sheet: Table S1
Table S1 Individuals used in this study. Monitoring time of breeding period than 3 month were considered as one.
# 2022 Lack of data
ID	Monitoring period		Year of birth	Sites	Monitoring time			Effective record numbers	Breeding period	Wandering period	Wintering period	Monitoring year	Years with spatially overlapping top-utilization foraging sites	Years with spatially overlapping top-utilization roosting sites
	Juvenile	Adult			Start	End	Duration
8014	√	√1	2016	Yangxian	2016-07-09	2018-12-18	892	4059	2	3	3	3	2	2
CAFL012	√		2017	Yangxian	2017-06-01	2018-07-25	419	2817	1	1	1	2
CAFL013	√		2017	Yangxian	2017-06-01	2018-05-01	334	1644	1	1	1	2		2
CAFL016	√		2017	Yangxian	2017-06-01	2018-04-01	304	2391	1	1	1	2
CAFL017	√	√2	2017	Yangxian	2017-06-01	2020-09-01	1188	2605	3	3	3	4
CAFL018	√	√1	2017	Yangxian	2017-06-08 17:04:00	2019-04-18 16:08:00	678.961	2422	2	2	2	3	2
CAFL019	√	√1	2017	Yangxian	2017-06-08 18:03:00	2019-08-13 09:08:00	795.628	2092	2	2	2	3
CAFL004	√	√5	2015	Yangxian	2015-07-01	2021-11-18	2332	21498	6	7	7	7	4	4
CAFL024	√	√2	2018	Yangxian	2018-05-01	2022-02-01	1372	16874	3	4	4	4	3	2
CAFL031	√	√2	2018	Yangxian	2018-07-01	2021-04-08	1012	7895	3	3	3	3		2
CAFL010	√	√1	2020	Yangxian	2021-04-30	2022-11-01	550	3127	2	2	1	2
CAFL050	√		2021	Yangxian	2021-07-21	2022-08-31	406	6265	1	2	1	2	2	2
4B04A0		√5	2012	Dongzhai	2014-08-12	2019-07-03	1786	5934	5	5	5	6	3	3
CAFL003		√5	Unknown-adult	Tongchuan	2015-04-10	2020-07-01	1909	27838	6	5	5	6	6	5
CAFL011		√# 1	Unknown-adult	Yangxian	2021-04-06	2022-11-16	589	2608	2	2	2	2
CAFL021		√1	Unknown-adult	Yangxian	2021-04-19	2022-07-06	443	5762	2	1	1	2	2
CAFL022		√	Unknown-adult	Yangxian	2021-07-21	2022-03-30	252	4049	1	1	1	2
CAFL051		√3	Unknown-adult	Yangxian	2021-07-21	2024-05-15	1029	7737	3	3	3	4	2	2
CAFL053		√1	Unknown-adult	Yangxian	2022-09-16	2023-11-16	426	7330	1	2	2	2
8013	√		2016	Yangxian	2016-07-09 10:32:00	2016-11-05 06:59:00	118.852	77	No records	1	Not sufficient	1
8022	√		2016	Yangxian	2016-06-05 10:54:00	2017-01-12 04:37:00	220.738	867	Not sufficient	1	1	1
8026	√		2016	Yangxian	2016-06-05 17:14:00	2016-12-05 15:08:00	182.913	793	Not sufficient	1	Not sufficient	1
4B03DB		√	2012	Dongzhai	2014-08-12	2015-01-20 18:01:00	161.751	1267	No records	1	1	1
CAFL014	√		2017	Yangxian	2017-06-10 04:03:00	2017-09-08 16:08:00	90.5035	419	Not sufficient	1	No records	1
CAFL015	√		2017	Yangxian	2017-06-10 04:08:00	2017-09-08 00:01:00	89.8285	352	Not sufficient	1	No records	1
CAFL025	√		2018	Yangxian	2018-06-20	2019-01-11 09:03:00	205.377	2259	Not sufficient	1	1	1
CAFL027	√		2018	Yangxian	2018-06-20 00:01:00	2018-11-30 08:00:00	163.333	1784	Not sufficient	1	Not sufficient	1
CAFL028	√		2018	Yangxian	2018-06-21	2018-09-17 14:01:00	88.584	1009	Not sufficient	1	No records	1
4A7E1C	√		2018	Yangxian	2018-05-25 12:03:00	2018-11-14 20:00:00	173.331	964	Not sufficient	1	Not sufficient	1
CAFL032	√		2018	Yangxian	2018-07-01 01:02:00	2019-02-12 12:00:00	226.457	1663	Not sufficient	1	1	1
CAFL049	√		2021	Yangxian	2021-07-21 12:00:00	2022-02-26 15:00:00	220.125	478	Not sufficient	1	1

## Sheet: TableS2
Table S2. No of roosting and foraging sites identified per year-indivudial.
Individual	Year	Foraging_breeding period	Foraging_wandering period	Foraging_wintering period	Nocturnal roosting_breeding period	Nocturnal roosting_wandering period	Nocturnal roosting_wintering period
8013	2016		3			16
8014	2016		15	5		19	3
8014	2017	19	18	11	14	9	5
8014	2018	12	17	7	13	7	1
8022	2016		28	11		39	17
8026	2016		20	5		51	10
CAFL053	2022		11	8		19	14
CAFL053	2023	72	26	11	92	59	26
4B04A0	2014		12	16		19	6
4B04A0	2015	19	13	9	13	8	2
4B04A0	2016	8	10	1	9	13
4B04A0	2017	17	11	7	24	11	2
4B04A0	2018	11	10	4	14	9	2
4B04A0	2019	7	2		4	1
4B03DB	2014		3	26		13	33
CAFL003	2015	9	2	3	17	13	7
CAFL003	2016	6	6	6	26	21	7
CAFL003	2017	6	6	5	17	21	5
CAFL003	2018	5	7	4	17	10	12
CAFL003	2019	3	6	3	10	12	4
CAFL003	2020	4			7
CAFL004	2015		58	16		64	18
CAFL004	2016	48	36	19	64	28	23
CAFL004	2017	58	58	20	44	52	13
CAFL004	2018	64	30	16	37	28	17
CAFL004	2019	47	39	11	30	36	16
CAFL004	2020	38	19		27	28
CAFL004	2021	25	16	2	19	17	1
CAFL012	2017		61	29		38	22
CAFL012	2018	43			32
CAFL013	2017		42	15		20	4
CAFL013	2018	17			3
CAFL014	2017		22			18
CAFL015	2017		7			13
CAFL016	2017		48	23		25	8
CAFL016	2018	17			18
CAFL017	2017		23	21		11	13
CAFL017	2018	46	22	11	22	6	6
CAFL017	2019	8	9		4	1
CAFL017	2020	4			1
CAFL018	2017		21	15		11	8
CAFL018	2018	18	10	6	9	8	1
CAFL018	2019	3
CAFL019	2017		13			7
CAFL019	2018	23	10	2	20	11
CAFL019	2019	21			2
CAFL017	2018	20	71	29	30	49	31
CAFL017	2019	31	39	17	31	29	19
CAFL017	2020	40	32	12	43	26	22
CAFL017	2021	46	19	6	37	11	19
CAFL025	2018		35			68	53
CAFL025	2019			11
CAFL027	2018		49			58
CAFL028	2018		3			23
CAFL029	2018		17			34
CAFL031	2018		47	21		41	31
CAFL031	2019	48	59	27	43	40	27
CAFL031	2020	29		10	35		14
CAFL032	2018		19			45	2
CAFL032	2019			1
CAFL011	2021	21	47	13	12	26	21
CAFL011	2022		1	2			1
CAFL010	2021	16	32	7	19	37	18
CAFL010	2022	19	30		31	18
CAFL021	2021	63	81	26	34	61	24
CAFL021	2022	17			16
CAFL022	2021		34	10		20	12
CAFL022	2022	15			19
CAFL049	2021		6			29
CAFL049	2022			1
CAFL050	2021		25	16		59	21
CAFL050	2022	16	11		53	16
CAFL051	2021		46	13		62	25
CAFL051	2022	11	19	10	27	38	17
CAFL051	2023	11		4	35		1
CAFL051	2024	2			4

## Sheet: Table S3
Table S3 Nest Site identification and post-validation
ID		Year	Day time		Night time		Nest Site identification	Nest Site fidelity
			Covered days	Num points	Covered days	Num points
8014		2018	182	113	61	47	Y
CAFL017	ZH15	2019	《 20 recorded points
		2020	《 20 recorded points
CAFL018	ZH16	2019 (April)	《 20 recorded points
CAFL019	ZH17	2019	《 20 recorded points
CAFL004	ZH08	2017	《 20 recorded points		24	24
		2018	《 20 recorded points
		2019	《 20 recorded points
		2020	《 20 recorded points		31	31
		2021	《 20 recorded points		28	29
CAFL024	ZH19	2020	《 20 recorded points		21	21
		2021	107	56	233	93	Y
CAFL031	ZH26	2020	106	44	39	16	Y	No
		2021 (-April)	49	46	43	43	Y
CAFL010	ZH29	2022	115	72	33	24	Y
4B04A0	ZH02	2015	《 20 recorded points		28	30
		2016	《 20 recorded points
		2017	69	49	66	34	Y	Yes
		2018	182	113	255	109	Y
		2019	《 20 recorded points
CAFL003	ZH07	2015 (April-)	324	74	141	33	Y	Yes
		2016	556	133	564	122	Y
		2017	322	137	267	106	Y
		2018	1069	150	230	62	Y
		2019	198	101	163	70	Y
		2020	173	68	149	56	Y
CAFL011	ZH28	2021 (April-)	《 20 recorded points		56	58
CAFL021	ZH30	2022	204	92	105	55	Y
CAFL051	ZH34	2022	《 20 recorded points		86	87
		2023	《 20 recorded points
		2024 (May)	《 20 recorded points
CAFL053	CAFL053	2023	《 20 recorded points		25	26

## Sheet: Table S4
Table S4 Model parameters of lmer models. *** p < 0.001.
Model (Nobs=399, Ngroups=19)	Selected	AIC	BIC	ICC	Df Pr(>Chisq)	R²m/	R²c
Area_95
A1 lmer(area_95 ~ Site + Year + Agegroup + Activitystage + (1|ID))		4410.1	4469.7	0.244		0.145	0.354
A2 lmer(area_95 ~ Site + Year + Agegroup + Activitystage + (Activitystage | ID)		4414.3	4493.7	0.288		0.125	0.376
A3 lmer(area_95 ~ Site + Year_centered + Agegroup + Activitystage + (1 | ID)	√	4406.9	4442.6	0.2305		0.115	0.319
Avg_daily_distance
B1 lmer(avg_daily_distance ~ Site + Year + Agegroup + Activitystage + (1|ID)		7033.8	7093.4	0.548	***	0.236	0.655
B2 lmer(avg_daily_distance ~ Site + Year + Agegroup + Activitystage + (Activitystage | ID)	√	7004.4	7083.8	0.668	***	0.208	0.737
B3 lmer(avg_daily_distance ~ Site + Year_centered + Agegroup + Activitystage + (1 | ID)		7048.9	7084.7	0.507		0.206	0.609

## Sheet: TableS5
Table S5 Multivariate analysis of foraging habitat associations: RDA Results for ecological communities. * p < 0.05, ** p < 0.01, *** p < 0.001, NS no significance.
Part I Environmental Factors: Variance Partitioning and Significance
Model	Factor	Adjusted R2	P-value
Record_count	Site	0.3978	**
	Agegroup	0.0394	**
	Year	0.0374	**
	Season	0.0014	ns
	Activitystage	0.0009	ns
Proporation_count	Site	0.4449	**
	Agegroup	0.0423	**
	Year	0.0327	**
	Season	0.0022	ns
	Activitystage	0.003	ns
Part II Species Response to RDA Axes and Key Correlations
	Habitat type	RDA1 Score	RDA2 Score	Correlation with Site	Correlation with Year	Correlation with Agegroup	Correlation with Season
Record_count	Dryland	24.413*	1.754	0.782*	-0.255*	0.293***	-0.098
	Paddy field	-12.088*	3.693	-0.501*	0.259*	-0.022	0.019
	Grass_land	-1.311	-1.243	-0.213	0.022	-0.251*	-0.022
	River_area	-0.785	-0.262	-0.163	-0.072	-0.149	-0.041
Proporation_count	Dryland	1.843***	0.152	0.801*	-0.218*	0.292***	-0.091
	Paddy_field	-1.563*	0.214	-0.662*	0.248*	-0.113	0.091
	Grass_land	-0.174	-0.246	-0.27	-0.047	-0.382***	0.017
	River_area	-0.105	-0.12	-0.162	-0.042	-0.16	-0.018
